# Supplementary material for: Parental Preferences for Expanded Newborn Screening: What Are the Limits?
Source: Children (Basel). 2023 Aug 9;10(8):1362. doi: 10.3390/children10081362 (PMC10453746; doi:10.3390/children10081362)
Supplement: Supplementary file 1 [file children-10-01362-s001.zip]

Archive with 1 entries (1 files):
- children-2414720-supplementary.pdf
